# Supplementary material for: First Insights Into Bacterial Gastrointestinal Tract Communities of the Eurasian Beaver (Castor fiber)
Source: Front Microbiol. 2019 Jul 25;10:1646. doi: 10.3389/fmicb.2019.01646 (PMC6690062; doi:10.3389/fmicb.2019.01646)
Supplement: TABLE S2 — OTU table at 97% sequence identity at species level. Samples were randomly subsampled to 13,600 reads and absolute counts are shown. [file Table_2.XLSX]

## Sheet: otu_table_97_13600
Table S2. OTU table at 97% sequence identity at species level. Samples were randomly subsampled to 13,600 reads and absolute counts are shown
# Constructed from biom file
#OTU ID	FS-Sto	FS-Duo	FS-Jej	FS-Ile	FS-FC	FS-BC	FS-Ucol	FS-Mcol	FS-Lcol	MS-Sto	MS-Jej	MS-Ile	MS-FC	MS-BC	MS-Ucol	MS-Mcol	MS-Lcol	MJ-Sto	MJ-FC	MJ-BC	MJ-Ucol	MJ-Mcol	MJ-Lcol	taxonomy
ASV_000001	3	65	0	0	0	0	0	0	0	1915	2	19	0	2	1	0	1	12999	0	0	2	0	0	Bacteria; Firmicutes; Bacilli; Lactobacillales; Leuconostocaceae; Leuconostoc; uncultured Leuconostoc sp.~LC075537.1.1353~99.775~0.0
ASV_000002	419	504	0	2	8	26	1	0	1	421	4179	10539	1	17	2	0	2	68	18	52	18	29	26	Bacteria; Proteobacteria; Gammaproteobacteria; Enterobacteriales; Enterobacteriaceae; Escherichia-Shigella; metagenome~FPLN01001517.13.1519~100.000~0.0
ASV_000004	81	63	9	1	5436	4200	4986	5282	4284	27	120	6	2551	570	805	929	531	1	3229	5993	3903	1330	1535	Bacteria; Actinobacteria; Coriobacteriia; Coriobacteriales; Eggerthellaceae; Enterorhabdus; uncultured bacterium~EU504948.1.1371~93.795~5.18e-178
ASV_000006	436	62	20	2	2483	3061	2324	3064	4104	48	130	15	2273	1222	1282	3673	5477	2	0	0	0	1	3	Bacteria; Verrucomicrobia; Verrucomicrobiae; Verrucomicrobiales; Akkermansiaceae; Akkermansia; uncultured bacterium~KC358066.1.1238~94.588~0.0
ASV_000018	30	20	0	4	14	1	0	0	0	577	8089	1082	24	0	7044	0	0	4	0	0	0	0	0	Bacteria; Proteobacteria; Gammaproteobacteria; Pseudomonadales; Pseudomonadaceae; Pseudomonas; uncultured gamma proteobacterium~KM978293.1.1529~99.550~0.0
ASV_000021	3	720	729	4928	1	2	0	0	0	7	17	487	0	0	0	0	0	1	0	0	0	0	0	Bacteria; Firmicutes; Clostridia; Clostridiales; Clostridiaceae 1; Clostridium sensu stricto 1; metagenome~FPLP01006941.1.1426~99.761~0.0
ASV_000029	9089	9775	1	1	0	2	0	0	1	3490	196	188	2110	2048	565	806	226	0	0	0	0	0	0	Bacteria; Firmicutes; Clostridia; Clostridiales; Clostridiaceae 1; Sarcina; uncultured bacterium~EU777595.1.1315~99.523~0.0
ASV_000031	8	6	2	0	1642	1359	1569	1290	826	3	1	0	2	4	4	2	0	2	79	87	49	33	25	Bacteria; Actinobacteria; Coriobacteriia; Coriobacteriales; Coriobacteriales Incertae Sedis; uncultured; uncultured bacterium~DQ805867.1.1365~99.043~0.0
ASV_000037	388	33	4	2	15	5	6	8	9	69	82	186	1221	3406	1536	5066	4949	0	0	1	17	2146	2740	Bacteria; Fusobacteria; Fusobacteriia; Fusobacteriales; Fusobacteriaceae; Fusobacterium; uncultured bacterium~EU463329.1.1373~97.630~0.0
ASV_000046	0	129	63	1876	1	0	0	0	0	2	0	0	0	0	0	0	0	0	0	0	0	0	0	Bacteria; Firmicutes; Clostridia; Clostridiales; Lachnospiraceae; Cellulosilyticum; uncultured bacterium~EU475022.1.1383~99.050~0.0
ASV_000052	0	247	6561	2808	0	1	0	0	0	1	0	168	0	0	0	0	0	0	0	0	0	0	0	Bacteria; Firmicutes; Erysipelotrichia; Erysipelotrichales; Erysipelotrichaceae; Turicibacter; uncultured bacterium~FJ371629.1.1226~99.775~0.0
ASV_000070	9	1	0	0	559	930	708	717	865	0	2	0	16	5	11	50	41	0	3	1	4	1	0	Bacteria; Firmicutes; Clostridia; Clostridiales; Ruminococcaceae; Ruminococcaceae UCG-014; uncultured bacterium~GQ898082.1.1525~99.286~0.0
ASV_000082	0	1	0	0	0	0	0	0	0	0	0	32	0	2	0	0	0	391	0	0	1	0	0	Bacteria; Firmicutes; Bacilli; Lactobacillales; Leuconostocaceae; Weissella; uncultured Bacilli bacterium~FJ535134.1.1541~99.550~0.0
ASV_000093	0	350	3656	1688	1	1	0	0	0	3	4	5	0	0	0	0	0	0	0	0	0	0	0	Bacteria; Firmicutes; Clostridia; Clostridiales; Peptostreptococcaceae; Romboutsia; uncultured bacterium~EU475698.1.1363~99.522~0.0
ASV_000109	10	693	2094	1197	3	3	1	4	32	29	18	19	108	130	45	100	31	5	5	3	21	1051	622	Bacteria; Firmicutes; Clostridia; Clostridiales; Peptostreptococcaceae; Romboutsia; uncultured bacterium~EU776744.1.1342~99.761~0.0
ASV_000120	3	1	1	0	190	222	209	226	454	2	8	0	99	120	42	23	14	0	2	3	0	2	3	Bacteria; Firmicutes; Clostridia; Clostridiales; Ruminococcaceae; Ruminococcaceae UCG-014; uncultured rumen bacterium~JF797557.1.1308~98.807~0.0
ASV_000121	1	0	0	0	215	348	230	227	177	0	0	0	0	0	0	2	0	0	1	1	2	2	1	Bacteria; Firmicutes; Clostridia; Clostridiales; Ruminococcaceae; Ruminococcaceae UCG-014; uncultured bacterium~HQ716348.1.1322~98.333~0.0
ASV_000124	3	9	0	0	400	260	397	314	186	2	1	0	1	0	0	0	0	1	314	795	233	339	266	Bacteria; Actinobacteria; Coriobacteriia; Coriobacteriales; Eggerthellaceae; Enterorhabdus; uncultured bacterium~EU511816.1.1341~93.571~2.41e-176
ASV_000128	2	0	0	0	0	1	0	0	0	45	84	298	2	1	2	0	0	0	3	3	0	1	2	Bacteria; Firmicutes; Bacilli; Lactobacillales; Streptococcaceae; Streptococcus; uncultured bacterium~EU779300.1.1275~99.550~0.0
ASV_000139	13	2	0	0	496	668	707	497	326	1	1	0	17	31	11	52	40	0	35	9	17	47	74	Bacteria; Firmicutes; Clostridia; Clostridiales; Lachnospiraceae; Marvinbryantia; uncultured bacterium~EU771185.1.1379~98.807~0.0
ASV_000141	4	3	0	0	303	133	353	117	69	0	1	0	0	0	0	0	0	0	22	55	58	34	6	Bacteria; Actinobacteria; Coriobacteriia; Coriobacteriales; Eggerthellaceae; Gordonibacter; uncultured bacterium~EU773141.1.1366~95.465~0.0
ASV_000149	120	9	2	0	0	0	1	0	1	25	11	222	0	1	1	0	0	0	0	0	0	0	0	Bacteria; Firmicutes; Bacilli; Lactobacillales; Streptococcaceae; Streptococcus; uncultured organism~HQ808719.1.1462~99.775~0.0
ASV_000154	75	4	0	0	0	0	0	0	1	5	0	0	1450	162	404	253	288	1	3	1	0	0	0	Bacteria; Firmicutes; Clostridia; Clostridiales; Ruminococcaceae; Ruminococcus 1; uncultured bacterium~FJ510880.1.1354~97.857~0.0
ASV_000156	4	0	0	0	1	8	4	1	2	50	82	1	406	867	88	105	28	0	5	1	5	39	74	Bacteria; Firmicutes; Clostridia; Clostridiales; Lachnospiraceae; Agathobacter; uncultured bacterium~FJ681764.1.1393~99.048~0.0
ASV_000164	8	4	2	0	464	473	459	368	299	2	6	0	108	67	41	56	24	0	18	16	15	9	13	Bacteria; Firmicutes; Clostridia; Clostridiales; Ruminococcaceae; Ruminococcaceae UCG-014; uncultured bacterium~AF371811.1.1357~99.762~0.0
ASV_000166	4	1	0	0	0	0	0	0	0	18	29	1	564	659	274	218	3	0	0	0	0	0	0	Bacteria; Actinobacteria; Coriobacteriia; Coriobacteriales; Eggerthellaceae; uncultured; uncultured bacterium~JQ189461.1.1328~99.522~0.0
ASV_000168	7	2	0	0	108	328	111	143	71	0	0	0	4	11	11	47	12	0	16	9	6	10	30	Bacteria; Firmicutes; Clostridia; Clostridiales; Lachnospiraceae; uncultured; uncultured bacterium~EU510948.1.1392~98.568~0.0
ASV_000175	173	29	4	0	0	0	0	0	1	15	16	14	67	973	99	125	85	13	8	7	12	284	415	Bacteria; Firmicutes; Clostridia; Clostridiales; Eubacteriaceae; uncultured; uncultured bacterium~DQ478748.1.1460~93.853~0.0
ASV_000176	0	0	0	0	0	0	0	0	0	0	0	188	0	0	0	0	0	0	0	0	0	0	0	Bacteria; Firmicutes; Bacilli; Lactobacillales; Lactobacillaceae; Lactobacillus; Lactobacillus oligofermentans DSM 15707 = LMG 22743~AZFE01000013.79.1632~99.550~0.0
ASV_000181	6	11	0	0	122	145	99	123	309	5	1	0	35	3	10	4	3	1	1189	1979	1027	466	402	Bacteria; Actinobacteria; Coriobacteriia; Coriobacteriales; Atopobiaceae; uncultured; uncultured bacterium~KF841813.1.1358~91.686~1.47e-163
ASV_000182	53	49	0	0	3	15	6	10	2	35	17	1	11	9	8	1	2	7	1151	43	2362	266	476	Bacteria; Bacteroidetes; Bacteroidia; Bacteroidales; Muribaculaceae; uncultured bacterium~JX095045.1.1387~95.642~0.0
ASV_000202	0	0	0	0	44	107	110	81	212	1	1	2	1	6	0	1	0	0	1	1	2	0	0	Bacteria; Firmicutes; Clostridia; Clostridiales; Ruminococcaceae; Ruminococcaceae UCG-013; uncultured bacterium~JQ189012.1.1356~98.341~0.0
ASV_000221	15	69	1	1	61	69	64	62	50	1	9	23	19	23	29	86	94	1	76	99	120	548	561	Bacteria; Actinobacteria; Coriobacteriia; Coriobacteriales; Eggerthellaceae; Enterorhabdus; uncultured bacterium~EU510245.1.1369~94.550~0.0
ASV_000226	40	5	0	0	14	24	36	51	93	5	5	2	91	32	59	170	113	2	952	182	188	71	46	Bacteria; Firmicutes; Clostridia; Clostridiales; Ruminococcaceae; Ruminococcaceae UCG-014; uncultured bacterium~FJ365006.1.1356~99.286~0.0
ASV_000231	11	4	0	0	0	0	0	0	0	0	3	1	2	3	0	0	1	1	832	2599	271	29	56	Bacteria; Firmicutes; Erysipelotrichia; Erysipelotrichales; Erysipelotrichaceae; uncultured; uncultured bacterium~EU779017.1.1386~93.764~0.0
ASV_000234	27	6	0	0	0	2	1	1	0	10	26	1	477	244	110	194	109	0	3	2	1	14	44	Bacteria; Firmicutes; Clostridia; Clostridiales; Lachnospiraceae; Blautia; uncultured bacterium~FJ684552.1.1388~99.523~0.0
ASV_000246	328	0	2	0	1	0	0	0	0	2058	0	0	0	0	0	0	0	3	0	0	0	0	0	Bacteria; Proteobacteria; Gammaproteobacteria; Pasteurellales; Pasteurellaceae; Haemophilus; [Haemophilus] felis~MUYB01000058.1.1302~96.847~0.0
ASV_000264	5	4	0	0	89	70	102	43	47	6	8	0	22	8	13	9	9	1	21	1	39	10	27	Bacteria; Firmicutes; Clostridia; Clostridiales; Lachnospiraceae; uncultured; uncultured bacterium~EU469484.1.1393~99.284~0.0
ASV_000274	0	150	312	379	0	0	0	0	0	2	49	0	0	3	0	0	1	0	0	0	0	0	0	Bacteria; Firmicutes; Clostridia; Clostridiales; Peptostreptococcaceae; uncultured; uncultured bacterium~FJ683860.1.1408~99.761~0.0
ASV_000277	0	2	0	6	0	0	0	0	0	20	101	0	0	0	0	0	0	0	0	0	0	0	0	Bacteria; Firmicutes; Clostridia; Clostridiales; Clostridiaceae 1; Clostridium sensu stricto 1; uncultured organism~HQ799977.1.1430~99.761~0.0
ASV_000285	4	1	0	0	41	76	62	68	107	3	2	0	18	10	15	35	39	0	19	10	19	156	183	Bacteria; Actinobacteria; Coriobacteriia; Coriobacteriales; Eggerthellaceae; Adlercreutzia; uncultured bacterium~DQ794611.1.1365~95.694~0.0
ASV_000296	0	22	65	110	0	0	0	0	0	0	0	0	0	0	0	0	0	0	0	0	0	0	0	Bacteria; Firmicutes; Clostridia; Clostridiales; Clostridiaceae 1; Clostridium sensu stricto 1; uncultured bacterium~FJ680013.1.1372~99.523~0.0
ASV_000302	19	16	0	0	2	0	0	0	1	7	7	4	3	10	1	0	1	5	432	16	1147	10	13	Bacteria; Firmicutes; Clostridia; Clostridiales; Lachnospiraceae; Lachnospira; uncultured bacterium~EU768094.1.1356~98.329~0.0
ASV_000305	33	2	2	0	15	11	10	14	14	20	8	33	87	50	102	148	117	8	43	48	76	1442	789	Bacteria; Actinobacteria; Coriobacteriia; Coriobacteriales; Atopobiaceae; Coriobacteriaceae UCG-002; uncultured bacterium~EF097505.1.1302~96.706~0.0
ASV_000313	22	17	0	0	11	12	17	5	7	15	12	10	0	1	0	0	0	8	1304	121	1258	80	70	Bacteria; Bacteroidetes; Bacteroidia; Bacteroidales; Bacteroidaceae; Bacteroides; uncultured bacterium~JQ208077.1.1358~95.216~0.0
ASV_000320	2	0	0	0	0	0	0	0	0	6	18	3	173	861	272	274	26	0	0	0	0	0	0	Bacteria; Bacteroidetes; Bacteroidia; Bacteroidales; Prevotellaceae; Prevotellaceae UCG-003; uncultured bacterium~EU462504.1.1397~97.945~0.0
ASV_000353	20	11	0	0	7	5	7	2	0	13	10	0	0	2	0	0	0	7	897	390	246	80	20	Bacteria; Bacteroidetes; Bacteroidia; Bacteroidales; Bacteroidaceae; Bacteroides; uncultured bacterium~HM184944.1.1486~91.176~1.99e-167
ASV_000355	1	7	0	0	82	102	89	91	69	3	0	0	0	5	1	6	4	0	125	12	30	49	37	Bacteria; Firmicutes; Clostridia; Clostridiales; Ruminococcaceae; Ruminococcaceae UCG-014; uncultured rumen bacterium~AB185701.1.1523~99.287~0.0
ASV_000365	1	2	0	83	0	1	0	0	0	0	0	0	0	8	2	0	0	0	0	0	0	0	0	Bacteria; Firmicutes; Clostridia; Clostridiales; Lachnospiraceae; Lachnospiraceae UCG-007; uncultured Clostridium sp.~GQ868402.1.1447~99.523~0.0
ASV_000366	8	3	0	0	0	0	0	0	0	4	2	0	13	92	4	7	2	1	67	46	32	1673	779	Bacteria; Firmicutes; Clostridia; Clostridiales; Lachnospiraceae; [Eubacterium] xylanophilum group; uncultured bacterium~EU655755.1.1329~96.897~0.0
ASV_000378	0	0	0	0	41	46	34	35	20	1	1	0	0	0	0	0	0	0	106	122	97	29	40	Bacteria; Actinobacteria; Coriobacteriia; Coriobacteriales; Coriobacteriales Incertae Sedis; uncultured; uncultured bacterium~AM405132.1.1429~99.282~0.0
ASV_000382	17	26	0	0	0	0	0	0	0	14	5	0	3	15	2	1	1	0	342	42	365	13	32	Bacteria; Firmicutes; Negativicutes; Selenomonadales; Acidaminococcaceae; Phascolarctobacterium; uncultured bacterium~FJ681733.1.1411~99.099~0.0
ASV_000386	0	7	3	80	0	0	0	0	0	0	0	0	0	0	0	0	0	0	0	0	0	0	0	Bacteria; Firmicutes; Clostridia; Clostridiales; Lachnospiraceae; Cellulosilyticum; uncultured bacterium~JF920369.1.1358~95.402~0.0
ASV_000416	7	22	0	0	12	15	12	13	16	7	5	2	3	21	9	29	66	1	318	22	51	41	45	Bacteria; Firmicutes; Clostridia; Clostridiales; Ruminococcaceae; Ruminococcaceae UCG-014; uncultured bacterium~EU776020.1.1381~99.286~0.0
ASV_000427	605	3	2	0	0	0	0	0	0	319	0	0	0	0	0	0	0	0	0	0	0	0	0	Bacteria; Proteobacteria; Gammaproteobacteria; Pasteurellales; Pasteurellaceae; Actinobacillus; Bisgaard Taxon 10~AY749154.1.1500~99.550~0.0
ASV_000428	2	6	0	0	42	22	57	33	25	0	0	1	0	0	0	1	0	0	17	7	4	18	17	Bacteria; Firmicutes; Clostridia; Clostridiales; Lachnospiraceae; [Eubacterium] hallii group; uncultured bacterium~EU844298.1.1506~98.568~0.0
ASV_000438	0	7	0	120	0	0	0	0	0	1	0	0	0	0	0	0	0	0	0	0	0	0	0	Bacteria; Firmicutes; Clostridia; Clostridiales; Lachnospiraceae; Cellulosilyticum; uncultured bacterium~EU468764.1.1331~99.287~0.0
ASV_000441	0	0	0	0	90	46	64	34	20	0	0	0	0	0	0	0	0	1	8	6	13	8	5	Bacteria; Tenericutes; Mollicutes; Mollicutes RF39; uncultured bacterium~HQ716328.1.1420~95.730~0.0
ASV_000443	1	0	0	0	16	15	23	33	64	0	0	0	0	0	0	1	1	0	39	23	30	38	46	Bacteria; Firmicutes; Clostridia; Clostridiales; Lachnospiraceae; Coprococcus 3; uncultured Lachnospiraceae bacterium~EU794131.1.1446~99.523~0.0
ASV_000445	0	0	0	0	1	0	0	0	0	11	0	0	0	0	1	5	15	0	0	1	0	84	827	Bacteria; Firmicutes; Clostridia; Clostridiales; Family XIII; Family XIII AD3011 group; uncultured bacterium~AY976056.1.1346~97.150~0.0
ASV_000477	0	7	3	83	0	0	0	0	0	0	0	0	0	0	0	0	1	0	0	0	0	0	0	Bacteria; Firmicutes; Clostridia; Clostridiales; Lachnospiraceae; Anaerosporobacter; uncultured bacterium~JF920374.1.1342~99.523~0.0
ASV_000478	7	0	1	0	0	0	0	0	0	2	0	0	26	15	16	30	14	0	19	4	5	291	243	Bacteria; Firmicutes; Clostridia; Clostridiales; Ruminococcaceae; [Eubacterium] coprostanoligenes group; uncultured bacterium~AF371762.1.1450~98.571~0.0
ASV_000482	0	0	0	0	43	40	67	42	47	1	0	0	6	6	1	4	0	0	21	5	8	29	56	Bacteria; Firmicutes; Clostridia; Clostridiales; Lachnospiraceae; Marvinbryantia; uncultured bacterium~EU467269.1.1374~97.852~0.0
ASV_000496	0	2	1	42	0	0	0	0	0	2	12	0	0	0	0	0	0	0	0	0	4	1	0	Bacteria; Firmicutes; Clostridia; Clostridiales; Clostridiaceae 1; Clostridium sensu stricto 1; uncultured organism~HQ748035.1.1420~99.761~0.0
ASV_000499	10	4	0	0	10	17	19	6	3	0	3	2	0	7	5	37	40	11	42	13	45	24	40	No blast hit
ASV_000504	111	10	1	0	0	0	0	0	0	6	1	0	95	41	99	117	258	0	0	0	0	0	0	Bacteria; Bacteroidetes; Bacteroidia; Bacteroidales; Muribaculaceae; uncultured bacterium~FJ674544.1.1460~99.544~0.0
ASV_000509	0	0	0	0	7	9	6	9	4	0	0	0	1	1	0	0	0	0	5	5	52	540	54	Bacteria; Firmicutes; Clostridia; Clostridiales; Clostridiaceae 1; Clostridium sensu stricto 1; Clostridium butyricum~CBYK010000002.557578.559071~95.227~0.0
ASV_000517	0	0	0	0	0	0	0	0	0	20	11	0	37	128	12	16	2	0	0	0	0	0	1	Bacteria; Firmicutes; Clostridia; Clostridiales; Lachnospiraceae; Lachnospiraceae NK4A136 group; uncultured bacterium~EU777153.1.1351~95.183~0.0
ASV_000531	250	4	0	0	0	0	0	0	0	551	0	0	0	0	0	0	0	0	0	0	0	0	0	Bacteria; Firmicutes; Negativicutes; Selenomonadales; Veillonellaceae; Veillonella; uncultured bacterium~JF920378.1.1385~99.550~0.0
ASV_000541	2	0	0	0	20	34	23	16	11	0	0	0	10	2	6	6	2	0	0	0	0	0	0	Bacteria; Firmicutes; Clostridia; Clostridiales; Lachnospiraceae; Lachnospiraceae NC2004 group; uncultured bacterium~HQ681868.1.1479~98.578~0.0
ASV_000542	0	0	0	0	0	0	0	0	0	6	10	1	48	234	11	14	2	0	5	22	12	4	0	Bacteria; Firmicutes; Clostridia; Clostridiales; Ruminococcaceae; Ruminiclostridium 9; uncultured bacterium~FJ510605.1.1370~95.000~0.0
ASV_000560	3	6	0	0	5	15	6	7	10	2	3	1	0	0	0	0	0	0	115	68	223	31	20	Bacteria; Bacteroidetes; Bacteroidia; Bacteroidales; Prevotellaceae; Prevotella 1; uncultured Prevotellaceae bacterium~GQ358357.1.1204~94.761~0.0
ASV_000570	3	0	0	0	17	13	10	16	14	0	1	0	24	9	13	13	17	0	0	0	0	0	0	Bacteria; Firmicutes; Clostridia; Clostridiales; Ruminococcaceae; Ruminococcaceae UCG-014; uncultured bacterium~EU774229.1.1369~99.048~0.0
ASV_000576	2	3	0	0	25	23	17	13	63	0	0	0	4	2	3	4	6	0	8	1	8	2	2	Bacteria; Firmicutes; Clostridia; Clostridiales; Lachnospiraceae; uncultured; uncultured bacterium~EU774295.1.1394~99.052~0.0
ASV_000623	2	0	0	0	0	0	0	0	7	4	2	0	34	113	17	32	1	0	48	4	0	1	7	Bacteria; Firmicutes; Clostridia; Clostridiales; Ruminococcaceae; Ruminococcaceae UCG-013; uncultured bacterium~HM124319.1.1494~96.919~0.0
ASV_000630	10	14	0	0	3	1	3	3	1	8	6	1	0	1	0	0	0	3	147	6	158	587	701	Bacteria; Bacteroidetes; Bacteroidia; Bacteroidales; Muribaculaceae; uncultured bacterium~EU510584.1.1400~94.064~0.0
ASV_000640	20	74	5	0	0	0	0	0	0	21	8	2	1	1	0	0	0	1	0	1	0	1	1	Bacteria; Actinobacteria; Actinobacteria; Corynebacteriales; Mycobacteriaceae; Mycobacterium; uncultured bacterium~FJ658029.1.1377~99.528~0.0
ASV_000645	139	1	0	0	0	0	0	0	0	496	0	0	0	0	0	0	0	4	0	0	0	0	0	Bacteria; Proteobacteria; Gammaproteobacteria; Pasteurellales; Pasteurellaceae; Bibersteinia; Bibersteinia trehalosi~KX261208.1.1411~96.861~0.0
ASV_000652	1	0	0	0	19	9	19	12	16	0	0	0	0	0	0	0	2	0	0	0	0	0	0	Bacteria; Firmicutes; Clostridia; Clostridiales; Ruminococcaceae; Ruminococcaceae UCG-014; unidentified~HW066283.1.1487~99.287~0.0
ASV_000660	12	1	0	0	13	31	15	6	10	2	2	0	7	1	3	10	2	0	18	5	7	22	6	Bacteria; Firmicutes; Clostridia; Clostridiales; Family XIII; [Eubacterium] brachy group; uncultured bacterium~HQ716603.1.1446~96.437~0.0
ASV_000682	0	7	0	18	0	0	0	0	0	0	0	0	0	0	0	0	0	0	0	0	0	0	0	Bacteria; Firmicutes; Clostridia; Clostridiales; Clostridiaceae 1; Clostridium sensu stricto 11; Clostridium ihumii AP5~CCAT010000051.101.1591~99.761~0.0
ASV_000689	0	0	0	0	7	15	14	9	12	0	0	0	0	0	0	0	0	0	0	0	0	1	0	Bacteria; Firmicutes; Clostridia; Clostridiales; Ruminococcaceae; Ruminococcaceae NK4A214 group; uncultured bacterium~EU777824.1.1401~97.867~0.0
ASV_000690	0	0	0	0	0	1	0	1	0	3	5	0	20	58	10	22	34	1	1	1	0	0	0	Bacteria; Firmicutes; Clostridia; Clostridiales; Lachnospiraceae; Lachnospiraceae UCG-001; uncultured bacterium~FJ364401.1.1361~98.807~0.0
ASV_000700	0	0	0	26	0	0	0	0	0	0	0	0	0	0	0	0	0	0	0	0	0	0	0	Bacteria; Firmicutes; Clostridia; Clostridiales; Clostridiaceae 1; Clostridium sensu stricto 13; uncultured Clostridium sp.~KF511926.1.1494~99.761~0.0
ASV_000711	6	1	0	1	0	5	0	3	0	51	14	3	3	0	0	0	0	9	0	0	0	0	0	Bacteria; Proteobacteria; Gammaproteobacteria; Pseudomonadales; Pseudomonadaceae; Pseudomonas; Pseudomonas costantinii~FNTS01000002.5702631.5704171~99.550~0.0
ASV_000713	6	0	0	0	3	2	0	0	0	1	1	0	0	4	3	8	8	1	20	7	14	266	137	Bacteria; Firmicutes; Clostridia; Clostridiales; Lachnospiraceae; Dorea; uncultured Dorea sp.~EU530238.1.1534~97.136~0.0
ASV_000714	4	0	0	0	12	17	14	6	14	0	1	0	33	21	22	58	57	0	1	0	0	1	1	Bacteria; Firmicutes; Clostridia; Clostridiales; Ruminococcaceae; Ruminococcaceae UCG-014; uncultured bacterium~AF371816.1.1414~99.524~0.0
ASV_000721	1	9	0	0	5	5	15	24	12	1	0	0	1	2	2	20	17	0	10	1	1	32	25	Bacteria; Firmicutes; Clostridia; Clostridiales; Ruminococcaceae; [Eubacterium] coprostanoligenes group; uncultured bacterium~JQ084961.1.1491~99.286~0.0
ASV_000726	3	12	0	0	0	1	1	0	0	7	4	1	6	11	4	14	3	0	120	7	11	84	204	Bacteria; Firmicutes; Clostridia; Clostridiales; Lachnospiraceae; Roseburia; uncultured bacterium~EU462046.1.1392~98.091~0.0
ASV_000739	1	0	0	0	2	5	2	1	1	16	16	0	41	73	17	16	3	3	0	2	2	7	9	Bacteria; Firmicutes; Clostridia; Clostridiales; Lachnospiraceae; Roseburia; uncultured bacterium~FJ676593.1.1390~97.862~0.0
ASV_000750	6	0	0	0	0	0	0	0	0	8	2	0	164	50	25	18	9	0	6	0	18	4	3	Bacteria; Bacteroidetes; Bacteroidia; Bacteroidales; Muribaculaceae; uncultured bacterium~HM123925.1.1500~95.890~0.0
ASV_000778	0	0	0	0	0	0	0	0	0	2	2	0	65	10	24	22	8	0	0	0	0	0	0	Bacteria; Firmicutes; Clostridia; Clostridiales; Ruminococcaceae; Ruminococcaceae UCG-014; uncultured bacterium~EU469241.1.1264~99.052~0.0
ASV_000788	0	0	0	0	10	5	24	12	74	0	0	0	8	10	2	1	0	0	0	0	0	0	0	Bacteria; Firmicutes; Clostridia; Clostridiales; Ruminococcaceae; Ruminococcaceae UCG-013; uncultured bacterium~KJ571126.1.1496~98.104~0.0
ASV_000792	4	0	0	0	16	9	15	9	9	0	0	0	5	4	3	3	2	0	3	2	0	18	2	Bacteria; Firmicutes; Clostridia; Clostridiales; Lachnospiraceae; Dorea; uncultured bacterium~DQ777881.1.1492~98.807~0.0
ASV_000808	6	22	0	0	0	0	0	0	0	4	2	1	0	0	0	0	0	1	169	6	138	19	15	Bacteria; Bacteroidetes; Bacteroidia; Bacteroidales; Muribaculaceae; uncultured bacterium~AB934861.1.1361~95.455~0.0
ASV_000835	1	0	0	0	56	77	78	80	89	0	0	0	2	1	1	1	0	0	0	3	3	0	0	Bacteria; Actinobacteria; Coriobacteriia; Coriobacteriales; Eggerthellaceae; Enterorhabdus; uncultured bacterium~EU474337.1.1362~93.765~6.70e-177
ASV_000841	9	1	0	0	0	0	0	0	0	0	1	0	14	7	16	47	61	0	0	0	0	0	0	Bacteria; Firmicutes; Clostridia; Clostridiales; Ruminococcaceae; Ruminiclostridium 9; uncultured bacterium~FJ372265.1.1336~99.284~0.0
ASV_000844	54	1	1	0	0	0	0	0	0	166	0	0	0	0	0	0	0	0	0	0	0	0	0	Bacteria; Proteobacteria; Gammaproteobacteria; Betaproteobacteriales; Neisseriaceae; Conchiformibius; Conchiformibius sp. canine oral taxon 289~JN713456.1.1494~96.622~0.0
ASV_000845	3	0	0	0	4	10	4	3	0	0	3	0	54	37	14	13	0	0	15	0	108	10	21	Bacteria; Bacteroidetes; Bacteroidia; Bacteroidales; Muribaculaceae; uncultured bacterium~EF099863.1.1404~95.672~0.0
ASV_000848	1	9	0	0	1	5	0	1	2	0	1	0	11	13	1	4	15	0	15	1	118	7	31	Bacteria; Firmicutes; Clostridia; Clostridiales; Ruminococcaceae; Ruminococcaceae NK4A214 group; uncultured bacterium~EU843152.1.1493~98.815~0.0
ASV_000852	4	0	0	0	0	0	0	0	0	2	0	0	78	9	17	12	8	0	1	2	2	8	2	Bacteria; Firmicutes; Clostridia; Clostridiales; Ruminococcaceae; Ruminococcus 2; uncultured Ruminococcaceae bacterium~KM244841.1.1490~98.571~0.0
ASV_000855	1	0	0	0	11	3	5	8	17	0	0	0	0	0	1	1	1	0	0	0	0	0	0	Bacteria; Firmicutes; Clostridia; Clostridiales; Ruminococcaceae; Ruminococcaceae UCG-014; uncultured rumen bacterium~KR067939.1.1451~98.571~0.0
ASV_000862	2	1	0	0	29	27	25	25	13	0	1	0	2	1	3	9	12	1	2	1	3	1	0	Bacteria; Firmicutes; Clostridia; Clostridiales; Ruminococcaceae; Ruminococcaceae UCG-014; uncultured bacterium~EU508866.1.1267~99.286~0.0
ASV_000864	9	0	0	0	0	0	2	0	0	1	0	0	70	27	28	33	21	1	20	2	26	56	27	Bacteria; Bacteroidetes; Bacteroidia; Bacteroidales; Muribaculaceae; uncultured bacterium~HM124182.1.1496~90.703~1.20e-164
ASV_000876	2	0	0	0	1	1	1	1	0	0	0	1	74	48	10	6	5	0	2	0	2	1	1	No blast hit
ASV_000884	0	0	0	0	3	1	9	7	15	0	0	0	0	0	0	0	0	0	0	0	0	0	0	Bacteria; Firmicutes; Clostridia; Clostridiales; Ruminococcaceae; Ruminococcaceae UCG-014; uncultured bacterium~EF445209.1.1483~98.095~0.0
ASV_000885	111	1	1	0	0	0	0	0	0	31	0	1	0	0	0	0	0	0	0	0	0	1	0	Bacteria; Proteobacteria; Alphaproteobacteria; Sphingomonadales; Sphingomonadaceae; Sphingomonas; uncultured alpha proteobacterium~FJ535117.1.1453~99.523~0.0
ASV_000899	27	3	0	0	0	0	0	0	0	102	0	0	0	0	0	0	0	1	0	0	0	0	0	Bacteria; Bacteroidetes; Bacteroidia; Bacteroidales; Porphyromonadaceae; Porphyromonas; uncultured bacterium~DQ318880.1.1500~93.394~0.0
ASV_000907	1	0	0	0	4	7	3	3	4	0	0	4	0	3	2	3	8	0	0	0	0	0	13	Bacteria; Firmicutes; Erysipelotrichia; Erysipelotrichales; Erysipelotrichaceae; Faecalibaculum; uncultured bacterium~EU511217.1.1392~90.807~7.23e-167
ASV_000908	0	0	0	0	7	10	4	7	5	0	0	0	0	0	0	0	0	0	0	0	0	0	0	Bacteria; Tenericutes; Mollicutes; Mollicutes RF39; uncultured bacterium~HQ716566.1.1437~96.847~0.0
ASV_000909	0	0	0	0	1	8	0	4	3	1	0	0	12	26	2	8	1	1	26	17	18	38	22	Bacteria; Bacteroidetes; Bacteroidia; Bacteroidales; Prevotellaceae; Alloprevotella; uncultured bacterium~JN559619.1.1498~92.777~3.28e-180
ASV_000911	8	0	0	0	3	15	3	3	6	0	0	0	0	0	8	37	47	0	0	0	0	3	42	Bacteria; Firmicutes; Clostridia; Clostridiales; Family XIII; [Eubacterium] brachy group; uncultured bacterium~EU776002.1.1388~99.525~0.0
ASV_000948	3	0	0	0	19	47	31	36	27	0	0	0	1	0	1	7	20	0	3	0	2	1	0	Bacteria; Firmicutes; Clostridia; Clostridiales; Ruminococcaceae; Ruminococcaceae UCG-014; uncultured bacterium~EU511983.1.1382~99.524~0.0
ASV_000953	1	1	0	0	0	0	0	0	0	204	4	2	0	0	0	0	0	0	0	0	0	0	0	Bacteria; Actinobacteria; Actinobacteria; Micrococcales; Micrococcaceae; Rothia; Rothia nasimurium~LXWF01000001.70851.72389~99.528~0.0
ASV_000957	2	0	0	0	0	0	0	0	0	1	4	0	23	34	9	13	11	0	1	0	0	2	1	Bacteria; Firmicutes; Clostridia; Clostridiales; Lachnospiraceae; uncultured; uncultured organism~HQ820708.1.1439~99.523~0.0
ASV_000963	17	1	0	0	0	0	0	1	0	31	5	4	0	0	0	0	0	0	0	0	0	0	1	Bacteria; Firmicutes; Bacilli; Lactobacillales; Enterococcaceae; Bavariicoccus; Bavariicoccus seileri DSM 19936~ATXL01000106.1.1225~96.622~0.0
ASV_000975	0	1	0	0	0	11	3	3	7	0	0	0	0	0	0	0	0	0	4	0	1	4	10	Bacteria; Firmicutes; Clostridia; Clostridiales; Ruminococcaceae; [Eubacterium] coprostanoligenes group; uncultured bacterium~KF842088.1.1409~93.128~1.45e-173
ASV_000978	4	0	1	0	0	0	0	0	0	0	1	0	0	7	6	10	3	0	6	1	4	4	188	Bacteria; Firmicutes; Clostridia; Clostridiales; Lachnospiraceae; uncultured; uncultured bacterium~EU461889.1.1392~98.337~0.0
ASV_000979	4	0	0	0	7	14	12	12	4	0	0	1	0	10	1	13	18	0	1	0	1	0	1	No blast hit
ASV_000993	0	0	0	0	0	3	1	2	9	0	0	0	0	0	0	0	0	2	9	0	8	72	57	No blast hit
ASV_001005	0	0	0	0	6	16	12	10	12	0	0	0	4	1	1	0	1	0	0	0	0	0	0	Bacteria; Firmicutes; Clostridia; Clostridiales; Ruminococcaceae; Ruminococcaceae UCG-013; uncultured bacterium~AF371827.1.1427~97.630~0.0
ASV_001017	4	0	0	0	1	5	13	5	11	1	0	0	3	20	3	6	4	0	8	1	3	19	18	Bacteria; Firmicutes; Clostridia; Clostridiales; Lachnospiraceae; Marvinbryantia; uncultured bacterium~EU475069.1.1391~98.568~0.0
ASV_001019	4	0	0	0	0	0	0	0	0	0	0	0	2	13	7	17	27	1	4	7	6	15	42	Bacteria; Firmicutes; Clostridia; Clostridiales; Ruminococcaceae; Ruminococcaceae UCG-005; uncultured bacterium~EU465889.1.1373~98.341~0.0
ASV_001020	9	4	0	0	0	0	0	0	2	1	0	0	0	0	0	0	0	4	0	0	0	1	0	Bacteria; Proteobacteria; Gammaproteobacteria; WN-HWB-116; uncultured proteobacterium~JX240744.1.1498~95.946~0.0
ASV_001021	4	0	0	0	0	0	0	1	1	2	4	0	31	13	8	31	17	0	3	1	3	12	10	Bacteria; Firmicutes; Clostridia; Clostridiales; Lachnospiraceae; Marvinbryantia; uncultured bacterium~EU459764.1.1391~99.284~0.0
ASV_001036	0	0	0	0	0	0	0	0	0	0	0	0	5	16	1	1	0	0	8	2	10	120	8	Bacteria; Firmicutes; Clostridia; Clostridiales; Lachnospiraceae; Epulopiscium; uncultured bacterium~KC669122.1.1486~96.682~0.0
ASV_001037	0	0	0	0	0	1	0	0	0	0	1	5	1	1	1	1	1	0	0	1	1	2	19	Bacteria; Firmicutes; Erysipelotrichia; Erysipelotrichales; Erysipelotrichaceae; uncultured; uncultured bacterium~DQ113686.1.1461~92.188~7.13e-177
ASV_001041	11	0	0	0	0	0	0	0	0	0	0	0	23	3	21	34	36	0	0	0	0	0	0	Bacteria; Firmicutes; Clostridia; Clostridiales; Ruminococcaceae; [Eubacterium] coprostanoligenes group; uncultured bacterium~EU777598.1.1293~99.286~0.0
ASV_001064	21	4	0	0	0	0	0	0	0	1	1	0	15	17	9	5	35	0	0	0	0	0	0	Bacteria; Elusimicrobia; Elusimicrobia; Elusimicrobiales; Elusimicrobiaceae; Elusimicrobium; uncultured bacterium~EU794160.1.1439~97.867~0.0
ASV_001065	0	2	0	0	1	1	0	1	0	6	3	0	17	38	4	3	1	0	2	0	1	4	0	Bacteria; Firmicutes; Clostridia; Clostridiales; Lachnospiraceae; Lachnospiraceae NK4A136 group; uncultured bacterium~EU504772.1.1381~96.659~0.0
ASV_001071	0	0	0	0	8	9	11	15	8	0	0	0	0	0	0	0	0	0	0	0	0	0	0	Bacteria; Firmicutes; Clostridia; Clostridiales; Ruminococcaceae; Ruminococcaceae UCG-014; uncultured bacterium~HQ681793.1.1443~98.810~0.0
ASV_001083	4	0	0	0	0	0	0	0	0	0	0	0	10	7	10	12	28	0	0	0	0	0	0	Bacteria; Firmicutes; Clostridia; Clostridiales; Ruminococcaceae; Ruminococcaceae UCG-014; uncultured bacterium~FJ671845.1.1402~99.052~0.0
ASV_001097	0	0	0	0	9	12	5	5	4	0	0	0	0	0	0	0	0	0	0	0	0	0	0	Bacteria; Tenericutes; Mollicutes; Mollicutes RF39; uncultured bacterium~GQ451294.1.1526~97.072~0.0
ASV_001106	6	0	0	0	0	0	0	0	0	76	0	0	0	0	0	0	0	1	0	0	0	0	0	Bacteria; Firmicutes; Clostridia; Clostridiales; Lachnospiraceae; uncultured; uncultured bacterium~KC260706.1.1360~95.000~0.0
ASV_001118	0	0	0	0	0	0	0	0	0	149	0	0	0	0	0	0	0	0	0	0	0	0	0	Bacteria; Proteobacteria; Gammaproteobacteria; Betaproteobacteriales; Neisseriaceae; Conchiformibius; Neisseria canis~AY426973.1.1462~98.198~0.0
ASV_001123	6	0	0	0	1	1	1	2	3	1	1	0	0	0	1	5	8	0	32	7	16	9	17	Bacteria; Firmicutes; Clostridia; Clostridiales; Ruminococcaceae; Intestinimonas; bacterium enrichment culture clone M153~JN688035.1.1455~98.578~0.0
ASV_001125	18	0	0	0	0	0	0	0	0	0	1	0	3	13	9	4	6	0	0	0	0	0	0	Bacteria; Firmicutes; Clostridia; Clostridiales; Ruminococcaceae; Ruminococcus 1; uncultured bacterium~FJ366582.1.1317~99.523~0.0
ASV_001130	0	1	0	1	45	43	53	58	82	0	0	0	0	0	0	0	0	0	2	2	4	1	0	Bacteria; Firmicutes; Clostridia; Clostridiales; Ruminococcaceae; Ruminococcaceae UCG-014; uncultured bacterium~EU475703.1.1289~96.682~0.0
ASV_001150	0	0	0	0	0	0	0	0	0	208	0	0	0	0	0	0	0	0	0	0	0	0	0	Bacteria; Fusobacteria; Fusobacteriia; Fusobacteriales; Fusobacteriaceae; Fusobacterium; Fusobacterium necrophorum DAB~JAAF01000033.51.1560~99.526~0.0
ASV_001162	1	0	0	0	8	9	12	2	10	0	0	0	0	0	0	0	0	0	3	0	0	2	2	Bacteria; Firmicutes; Clostridia; Clostridiales; Ruminococcaceae; Ruminococcaceae UCG-014; uncultured bacterium~EU471704.1.1296~98.104~0.0
ASV_001172	0	0	0	0	0	0	0	0	0	0	0	0	2	0	1	0	0	0	0	1	5	15	265	Bacteria; Bacteroidetes; Bacteroidia; Bacteroidales; Muribaculaceae; uncultured bacterium~EU655720.1.1330~94.104~0.0
ASV_001190	0	0	0	0	1	1	0	0	0	0	0	0	0	1	0	0	0	3	26	20	62	45	30	Bacteria; Bacteroidetes; Bacteroidia; Bacteroidales; Muribaculaceae; uncultured bacterium~EU622647.1.1544~94.989~0.0
ASV_001207	7	3	0	0	0	0	0	0	1	3	2	0	1	3	0	0	0	0	52	8	4	3	1	Bacteria; Firmicutes; Clostridia; Clostridiales; Lachnospiraceae; Tyzzerella 3; uncultured organism~HQ792684.1.1446~97.393~0.0
ASV_001208	9	2	0	0	0	0	0	0	0	0	2	0	0	1	0	0	0	0	35	27	58	8	21	Bacteria; Firmicutes; Clostridia; Clostridiales; Ruminococcaceae; Ruminiclostridium 9; uncultured bacterium~EF445154.1.1491~95.962~0.0
ASV_001209	1	0	0	0	0	0	0	0	0	1	2	1	0	0	1	0	0	0	9	10	43	95	84	Bacteria; Firmicutes; Clostridia; Clostridiales; Lachnospiraceae; Coprococcus 3; uncultured bacterium~DQ796893.1.1395~99.523~0.0
ASV_001211	0	1	0	0	0	0	0	0	0	1	0	0	0	0	0	0	0	8	0	0	0	0	0	Bacteria; Firmicutes; Bacilli; Lactobacillales; Carnobacteriaceae; Carnobacterium; Carnobacterium maltaromaticum~CVMZ01000071.168.1710~99.550~0.0
ASV_001212	1	0	0	0	0	0	0	0	0	133	0	0	0	0	0	0	0	0	0	0	0	0	0	Bacteria; Proteobacteria; Gammaproteobacteria; Betaproteobacteriales; Neisseriaceae; Neisseria; Neisseria dentiae~MTBO01000069.129.1679~99.550~0.0
ASV_001217	3	0	0	0	0	2	2	1	1	0	0	0	10	1	4	6	11	0	0	0	0	0	0	Bacteria; Firmicutes; Clostridia; Clostridiales; Ruminococcaceae; uncultured; uncultured bacterium~JX095667.1.1393~97.630~0.0
ASV_001218	0	0	0	0	0	0	0	0	0	95	0	0	0	0	0	0	0	0	0	0	0	0	0	Bacteria; Actinobacteria; Actinobacteria; Micrococcales; Brevibacteriaceae; Brevibacterium; uncultured bacterium~JF180394.1.1342~98.821~0.0
ASV_001235	5	0	0	0	0	0	0	0	0	0	0	0	23	4	3	4	24	0	0	0	0	0	0	Bacteria; Firmicutes; Clostridia; Clostridiales; Ruminococcaceae; Ruminococcaceae UCG-010; uncultured bacterium~GQ449140.1.1372~96.912~0.0
ASV_001239	0	0	0	0	0	0	1	0	0	0	0	0	0	0	0	0	0	0	0	0	5	219	123	Bacteria; Bacteroidetes; Bacteroidia; Bacteroidales; Muribaculaceae; uncultured bacterium~AB934477.1.1367~94.773~0.0
ASV_001243	0	0	0	0	0	0	3	3	0	1	1	0	0	0	0	0	0	0	45	1	3	4	2	Bacteria; Firmicutes; Clostridia; Clostridiales; Ruminococcaceae; Ruminiclostridium 5; uncultured bacterium~EU777001.1.1381~98.341~0.0
ASV_001245	0	0	0	0	3	5	6	2	2	0	0	1	0	0	0	2	0	0	4	2	9	3	6	Bacteria; Firmicutes; Clostridia; Clostridiales; Ruminococcaceae; [Eubacterium] coprostanoligenes group; uncultured bacterium~EU463202.1.1294~95.261~0.0
ASV_001257	0	0	0	0	0	0	0	0	0	122	0	0	0	0	0	0	0	0	0	0	0	0	0	Bacteria; Bacteroidetes; Bacteroidia; Bacteroidales; Prevotellaceae; Prevotella; Prevotella bivia DNF00320~JRNQ01000038.142.1681~95.444~0.0
ASV_001260	0	0	0	0	0	0	0	0	0	2	3	0	15	32	7	7	1	0	1	0	0	0	8	Bacteria; Firmicutes; Clostridia; Clostridiales; Lachnospiraceae; uncultured; uncultured bacterium~FJ684450.1.1393~97.143~0.0
ASV_001261	0	0	0	0	0	0	0	0	0	102	0	0	0	0	0	0	0	0	0	0	0	0	0	Bacteria; Bacteroidetes; Bacteroidia; Bacteroidales; Porphyromonadaceae; Porphyromonas; Porphyromonas sp. UQD 301~LV536031.1.1482~99.544~0.0
ASV_001263	3	6	0	0	3	14	4	1	2	2	1	0	0	4	0	0	0	0	19	2	114	4	4	Bacteria; Bacteroidetes; Bacteroidia; Bacteroidales; Bacteroidaceae; Bacteroides; uncultured bacterium~FJ504027.1.1375~95.909~0.0
ASV_001282	10	5	0	0	0	0	0	0	0	7	7	2	0	0	0	0	0	0	261	36	47	5	0	Bacteria; Firmicutes; Clostridia; Clostridiales; Ruminococcaceae; Ruminococcus 1; uncultured bacterium~EU469949.1.1371~95.047~0.0
ASV_001291	0	0	0	0	0	0	0	0	0	232	0	0	0	0	0	0	0	0	0	0	0	0	0	Bacteria; Proteobacteria; Gammaproteobacteria; Pseudomonadales; Moraxellaceae; Moraxella; Moraxella porci DSM 25326~MUYV01000016.3584.5126~99.550~0.0
ASV_001299	0	0	0	0	2	7	3	1	0	0	0	0	0	0	0	0	0	0	0	0	0	0	0	Bacteria; Firmicutes; Clostridia; Clostridiales; Ruminococcaceae; Ruminococcaceae UCG-014; unidentified~HW066379.1.1486~96.905~0.0
ASV_001307	0	0	0	0	0	0	0	0	0	1	0	0	0	0	0	0	0	1	35	32	8	2	2	Bacteria; Firmicutes; Clostridia; Clostridiales; Ruminococcaceae; Ruminococcus 1; uncultured bacterium~JQ189534.1.1328~98.810~0.0
ASV_001310	2	0	0	0	0	0	1	1	1	2	0	0	19	8	2	1	9	0	2	0	5	5	227	Bacteria; Bacteroidetes; Bacteroidia; Bacteroidales; Tannerellaceae; Parabacteroides; uncultured bacterium~EU463133.1.1399~90.000~1.21e-159
ASV_001311	1	0	0	0	0	0	0	0	0	0	0	0	1	12	1	1	0	0	45	72	18	0	4	Bacteria; Firmicutes; Erysipelotrichia; Erysipelotrichales; Erysipelotrichaceae; uncultured; uncultured bacterium~EU779017.1.1386~94.820~0.0
ASV_001340	75	0	0	1	0	0	0	0	0	37	0	4	0	0	0	0	0	0	0	0	0	0	0	Bacteria; Proteobacteria; Gammaproteobacteria; Betaproteobacteriales; Burkholderiaceae; Paralcaligenes; uncultured bacterium~DQ125541.1.1471~99.550~0.0
ASV_001382	6	2	0	0	4	7	6	5	5	2	3	0	31	21	10	3	0	0	90	4	11	63	45	Bacteria; Firmicutes; Clostridia; Clostridiales; Lachnospiraceae; Blautia; uncultured bacterium~EU774354.1.1389~98.568~0.0
ASV_001415	1	0	0	0	1	2	2	5	6	1	1	0	3	6	0	6	8	0	16	4	15	25	6	Bacteria; Firmicutes; Clostridia; Clostridiales; Lachnospiraceae; Coprococcus 1; uncultured bacterium~EF403487.1.1481~98.091~0.0
ASV_001427	0	1	0	0	0	0	0	0	0	2	0	0	4	22	4	7	0	0	0	0	0	0	0	Bacteria; Firmicutes; Clostridia; Clostridiales; Ruminococcaceae; Ruminococcaceae UCG-010; uncultured Clostridiales bacterium~EF434333.1.1344~93.333~3.12e-175
ASV_001428	1	0	0	0	0	0	0	0	0	0	3	0	11	13	2	6	2	0	0	0	0	0	0	Bacteria; Firmicutes; Clostridia; Clostridiales; Ruminococcaceae; Ruminococcus 1; uncultured bacterium~FJ769454.1.1468~98.807~0.0
ASV_001430	0	0	0	0	0	0	0	0	0	65	0	0	0	0	0	0	0	0	0	0	0	0	0	Bacteria; Proteobacteria; Gammaproteobacteria; Betaproteobacteriales; Neisseriaceae; Neisseria; Kingella potus~AJ629192.1.1427~97.072~0.0
ASV_001432	1	0	0	0	5	9	6	16	34	0	0	0	3	0	0	0	0	0	27	75	23	5	8	Bacteria; Actinobacteria; Coriobacteriia; Coriobacteriales; Coriobacteriaceae; Collinsella; uncultured organism~HQ820821.1.1408~90.000~6.95e-152
ASV_001443	0	3	1	24	0	0	0	0	0	0	0	0	0	0	0	0	0	0	0	0	0	0	0	Bacteria; Firmicutes; Clostridia; Clostridiales; Clostridiaceae 1; Clostridium sensu stricto 1; uncultured bacterium~EU358703.1.1480~99.761~0.0
ASV_001460	0	0	0	0	0	0	0	0	0	0	0	0	0	0	0	0	0	1	0	0	0	0	0	Bacteria; Firmicutes; Negativicutes; Selenomonadales; Veillonellaceae; Zymophilus; Propionispira raffinosivorans~DQ217599.1.1448~99.550~0.0
ASV_001462	0	0	0	0	5	11	4	2	0	0	0	0	0	0	0	0	0	0	0	0	0	0	0	Bacteria; Tenericutes; Mollicutes; Mollicutes RF39; uncultured bacterium~JQ187988.1.1386~95.475~0.0
ASV_001466	1	1	0	0	0	0	0	0	0	72	0	0	0	0	0	0	0	0	0	0	0	0	0	Bacteria; Proteobacteria; Gammaproteobacteria; Betaproteobacteriales; Neisseriaceae; Neisseria; Neisseria sp. 10009~KX101081.1.1506~99.550~0.0
ASV_001491	8	0	0	0	0	0	0	0	0	0	0	0	19	32	4	2	6	0	0	0	0	0	0	Bacteria; Firmicutes; Clostridia; Clostridiales; Ruminococcaceae; Ruminococcus 1; uncultured bacterium~EU468662.1.1322~95.498~0.0
ASV_001493	4	1	0	0	0	0	0	0	0	2	0	0	5	4	11	22	17	0	0	0	0	0	0	Bacteria; Firmicutes; Clostridia; Clostridiales; Ruminococcaceae; Ruminiclostridium 5; uncultured organism~HQ769477.1.1424~99.045~0.0
ASV_001524	0	11	0	0	0	0	0	0	0	2	9	0	0	0	0	0	0	0	0	0	0	0	0	Bacteria; Firmicutes; Bacilli; Lactobacillales; Streptococcaceae; Streptococcus; uncultured bacterium~FJ558184.1.1407~99.775~0.0
ASV_001529	0	2	0	52	0	0	0	0	0	3	0	0	0	0	0	0	0	0	0	0	0	0	0	Bacteria; Firmicutes; Clostridia; Clostridiales; Lachnospiraceae; Cellulosilyticum; uncultured bacterium~EU939422.1.1507~98.812~0.0
ASV_001531	0	0	0	0	0	4	0	0	2	0	0	0	2	1	0	0	0	1	0	0	5	4	9	Bacteria; Firmicutes; Clostridia; Clostridiales; Lachnospiraceae; Roseburia; uncultured bacterium~AF371634.1.1454~97.613~0.0
ASV_001533	1	0	0	0	0	0	0	0	2	0	0	0	0	1	1	27	20	0	2	0	0	0	0	Bacteria; Firmicutes; Clostridia; Clostridiales; Ruminococcaceae; Ruminococcaceae UCG-014; uncultured bacterium~AB824407.1.1559~97.619~0.0
ASV_001537	2	0	0	0	0	3	1	2	0	0	1	0	6	20	10	8	2	0	0	0	0	0	0	Bacteria; Actinobacteria; Coriobacteriia; Coriobacteriales; Atopobiaceae; uncultured; uncultured bacterium~KF841813.1.1358~94.048~3.11e-180
ASV_001541	6	0	0	0	1	1	1	0	0	0	1	0	22	16	13	10	33	0	0	0	0	0	2	Bacteria; Firmicutes; Clostridia; Clostridiales; Lachnospiraceae; Roseburia; uncultured bacterium~FJ508446.1.1369~99.287~0.0
ASV_001565	0	0	0	0	3	5	2	0	1	0	0	0	0	0	0	0	0	0	8	2	14	11	4	Bacteria; Firmicutes; Clostridia; Clostridiales; Ruminococcaceae; Ruminiclostridium 5; uncultured bacterium~EU622658.1.1512~98.568~0.0
ASV_001567	0	1	0	0	0	2	0	3	1	0	1	0	0	0	0	0	0	1	38	12	15	39	43	Bacteria; Firmicutes; Clostridia; Clostridiales; Lachnospiraceae; Coprococcus 2; uncultured bacterium~FJ372371.1.1321~99.523~0.0
ASV_001587	9	0	0	0	0	0	0	0	0	73	0	0	0	0	0	0	0	0	0	0	0	0	0	Bacteria; Proteobacteria; Gammaproteobacteria; Pasteurellales; Pasteurellaceae; Actinobacillus; Actinobacillus lignieresii~AF247723.1.1470~99.550~0.0
ASV_001595	8	0	0	0	0	4	1	1	0	1	0	0	10	10	6	9	26	0	4	0	3	0	2	Bacteria; Firmicutes; Clostridia; Clostridiales; Ruminococcaceae; Ruminococcus 1; uncultured bacterium~GQ451215.1.1487~99.523~0.0
ASV_001616	0	0	0	0	1	4	3	0	0	0	0	0	0	0	0	0	0	0	0	0	0	0	0	Bacteria; Firmicutes; Clostridia; Clostridiales; Ruminococcaceae; Ruminococcaceae V9D2013 group; uncultured bacterium~EU777897.1.1285~97.387~0.0
ASV_001617	5	3	0	0	10	9	17	13	11	9	10	0	151	67	30	41	9	0	15	5	14	43	63	Bacteria; Firmicutes; Clostridia; Clostridiales; Lachnospiraceae; Blautia; uncultured bacterium~DQ805019.1.1391~98.807~0.0
ASV_001619	27	19	0	0	0	0	0	0	0	52	4	0	0	1	0	0	0	0	0	0	0	0	0	Bacteria; Proteobacteria; Gammaproteobacteria; Betaproteobacteriales; Burkholderiaceae; Massilia; uncultured bacterium~KP142339.1.1459~99.550~0.0
ASV_001633	0	4	0	18	0	0	0	0	0	0	0	0	0	0	0	0	0	0	0	0	0	0	0	Bacteria; Firmicutes; Clostridia; Clostridiales; Clostridiaceae 1; Clostridium sensu stricto 1; uncultured bacterium~FJ675747.1.1361~99.523~0.0
ASV_001647	8	0	0	0	0	0	0	0	0	1	0	0	20	2	6	2	8	0	0	0	0	0	0	Bacteria; Firmicutes; Clostridia; Clostridiales; Christensenellaceae; Christensenellaceae R-7 group; uncultured bacterium~FJ880869.1.1486~99.289~0.0
ASV_001658	0	0	0	0	0	0	0	0	0	0	3	0	0	0	0	0	0	1	0	0	0	0	0	Bacteria; Proteobacteria; Gammaproteobacteria; Pseudomonadales; Moraxellaceae; Acinetobacter; Acinetobacter harbinensis~JXBK01000001.1556758.1558277~99.551~0.0
ASV_001662	0	0	0	0	0	0	0	0	0	111	0	0	0	0	0	0	0	0	0	0	0	0	0	Bacteria; Proteobacteria; Alphaproteobacteria; Acetobacterales; Acetobacteraceae; Gluconacetobacter; uncultured bacterium~GQ477825.1.1445~98.807~0.0
ASV_001674	1	0	0	0	1	7	4	7	1	0	0	0	0	1	0	0	2	0	2	0	0	0	0	Bacteria; Firmicutes; Clostridia; Clostridiales; Ruminococcaceae; Ruminococcaceae UCG-014; uncultured bacterium~JQ084476.1.1482~98.333~0.0
ASV_001691	0	19	0	0	0	0	0	0	0	8	4	0	0	1	0	0	0	0	0	1	0	0	0	Bacteria; Bacteroidetes; Bacteroidia; Chitinophagales; Chitinophagaceae; Hydrobacter; uncultured bacterium~KF598774.1.1453~99.544~0.0
ASV_001699	5	0	0	0	0	0	0	0	0	0	0	0	2	8	4	3	9	0	0	0	0	0	0	Bacteria; Bacteroidetes; Bacteroidia; Flavobacteriales; Flavobacteriaceae; uncultured; gut metagenome~CDZK01007081.22869.24378~99.544~0.0
ASV_001701	0	0	0	0	0	0	0	0	0	0	1	0	2	14	1	8	12	0	0	0	0	0	0	Bacteria; Cyanobacteria; Melainabacteria; Gastranaerophilales; uncultured bacterium~EU622729.1.1478~99.286~0.0
ASV_001752	29	0	0	3	1	0	0	0	0	11	0	0	0	0	0	0	0	0	0	0	0	0	0	Bacteria; Proteobacteria; Gammaproteobacteria; Xanthomonadales; Rhodanobacteraceae; Dyella; uncultured soil bacterium~KM205508.1.1470~99.324~0.0
ASV_001753	0	0	0	0	0	3	1	1	0	0	0	0	8	50	0	1	0	1	34	30	14	2	0	Bacteria; Firmicutes; Clostridia; Clostridiales; Lachnospiraceae; Lachnoclostridium; uncultured bacterium~FJ504202.1.1373~97.381~0.0
ASV_001764	1	0	0	0	0	0	0	0	0	51	0	0	0	0	0	0	0	0	0	0	0	0	0	Bacteria; Firmicutes; Bacilli; Lactobacillales; Carnobacteriaceae; uncultured; uncultured bacterium~GQ358834.1.1513~98.198~0.0
ASV_001772	1	0	0	0	0	1	0	0	1	2	0	0	5	35	4	3	1	0	0	0	1	1	0	Bacteria; Firmicutes; Clostridia; Clostridiales; Lachnospiraceae; 28-4; Clostridium sp. KNHs209~JPNB01000002.1231.2739~97.852~0.0
ASV_001787	0	1	0	0	29	19	27	20	14	0	0	0	0	0	0	0	1	0	0	0	1	0	0	Bacteria; Firmicutes; Clostridia; Clostridiales; Ruminococcaceae; Ruminococcaceae UCG-014; uncultured bacterium~EU772288.1.1382~98.333~0.0
ASV_001795	0	0	0	0	1	2	4	0	2	0	0	0	0	0	0	2	2	0	11	0	17	10	11	Bacteria; Firmicutes; Clostridia; Clostridiales; Defluviitaleaceae; Defluviitaleaceae UCG-011; uncultured bacterium~EU508214.1.1391~96.675~0.0
ASV_001807	6	3	0	0	0	2	0	0	0	0	2	0	2	33	0	2	1	0	69	0	183	17	33	Bacteria; Firmicutes; Clostridia; Clostridiales; Lachnospiraceae; Lachnospiraceae FCS020 group; uncultured bacterium~EU468988.1.1339~96.659~0.0
ASV_001824	0	0	0	0	3	1	5	0	3	0	0	0	0	0	0	1	0	0	2	0	0	1	0	Bacteria; Firmicutes; Clostridia; Clostridiales; Lachnospiraceae; Acetitomaculum; uncultured bacterium~EU467414.1.1360~99.284~0.0
ASV_001829	9	0	0	0	0	0	0	0	0	55	0	0	0	0	0	0	0	0	0	0	0	0	0	Bacteria; Fusobacteria; Fusobacteriia; Fusobacteriales; Fusobacteriaceae; Fusobacterium; Fusobacterium gastrosuis~LN906797.1.1430~99.289~0.0
ASV_001849	0	0	0	0	0	0	0	0	0	44	0	0	0	0	0	0	0	0	0	0	0	0	0	Bacteria; Proteobacteria; Alphaproteobacteria; Acetobacterales; Acetobacteraceae; Acidomonas; Acidomonas methanolica NBRC 104435~BAND01000318.3700.5168~97.852~0.0
ASV_001857	0	3	0	0	5	5	16	5	1	0	0	0	0	0	0	0	1	0	0	0	0	0	0	Bacteria; Firmicutes; Clostridia; Clostridiales; Ruminococcaceae; Ruminococcaceae UCG-014; uncultured bacterium~JQ083872.1.1482~99.524~0.0
ASV_001866	0	0	0	0	6	9	13	14	41	0	0	1	2	0	1	1	0	0	54	175	54	11	14	Bacteria; Actinobacteria; Coriobacteriia; Coriobacteriales; Eggerthellaceae; Enterorhabdus; uncultured bacterium~EU504948.1.1371~91.429~2.47e-161
ASV_001890	47	0	0	0	0	0	0	0	0	0	0	0	0	0	0	0	0	0	0	0	0	0	0	Bacteria; Bacteroidetes; Bacteroidia; Flavobacteriales; Flavobacteriaceae; Flavobacterium; uncultured bacterium~JF135814.1.1344~98.633~0.0
ASV_001905	0	0	0	0	0	0	0	0	0	1	1	0	5	3	4	3	3	0	0	0	0	66	101	Bacteria; Firmicutes; Clostridia; Clostridiales; Lachnospiraceae; [Eubacterium] fissicatena group; uncultured bacterium~GQ867513.1.1454~98.329~0.0
ASV_001926	0	0	0	0	1	3	3	0	3	0	0	0	0	0	1	0	1	0	0	0	0	0	0	Bacteria; Firmicutes; Clostridia; Clostridiales; Ruminococcaceae; Ruminococcaceae UCG-014; uncultured bacterium~FJ684421.1.1435~98.810~0.0
ASV_001957	3	0	0	0	0	0	0	0	0	0	0	0	3	0	2	8	34	0	0	0	0	0	0	Bacteria; Firmicutes; Clostridia; Clostridiales; Ruminococcaceae; uncultured; uncultured bacterium~EU778023.1.1393~99.524~0.0
ASV_001983	0	0	0	0	0	0	0	0	0	0	2	0	5	10	1	4	1	0	0	0	0	0	0	Bacteria; Firmicutes; Clostridia; Clostridiales; Lachnospiraceae; Lachnospiraceae UCG-003; uncultured bacterium~EU767444.1.1354~99.045~0.0
ASV_001995	2	32	11	0	0	0	1	0	0	163	2	0	0	1	0	0	0	0	0	0	0	0	0	Bacteria; Proteobacteria; Gammaproteobacteria; Enterobacteriales; Enterobacteriaceae; Pantoea; uncultured bacterium~EU538337.1.1378~99.550~0.0
ASV_002022	8	0	0	0	0	1	0	0	1	0	0	0	4	7	0	4	2	0	0	0	0	11	11	Bacteria; Firmicutes; Clostridia; Clostridiales; Lachnospiraceae; Lachnospiraceae UCG-001; uncultured bacterium~EU779289.1.1392~99.523~0.0
ASV_002023	0	46	0	27	0	0	0	0	0	0	0	0	0	0	0	0	0	0	0	0	0	0	0	Bacteria; Firmicutes; Clostridia; Clostridiales; Clostridiaceae 1; Clostridium sensu stricto 1; uncultured bacterium~KP204500.1.1476~99.761~0.0
ASV_002041	6	3	0	0	0	0	0	0	1	1	3	1	0	0	0	0	0	0	0	0	0	1	0	Bacteria; Firmicutes; Bacilli; Bacillales; Planococcaceae; Lysinibacillus; uncultured Lysinibacillus sp.~LC055601.1.1512~99.550~0.0
ASV_002044	6	0	0	0	0	0	0	0	0	0	0	0	0	3	4	16	28	0	0	0	0	0	0	Bacteria; Bacteroidetes; Bacteroidia; Bacteroidales; Muribaculaceae; uncultured bacterium~EF445190.1.1493~98.174~0.0
ASV_002067	3	0	0	0	0	0	0	0	0	0	0	0	1	3	4	3	5	0	0	0	0	0	0	Bacteria; Cyanobacteria; Melainabacteria; Gastranaerophilales; uncultured bacterium~JQ072402.1.1427~95.952~0.0
ASV_002069	0	0	0	0	0	0	0	0	0	0	0	0	4	9	3	4	4	0	0	0	0	0	0	Bacteria; Cyanobacteria; Melainabacteria; Gastranaerophilales; uncultured bacterium~EU622705.1.1487~99.524~0.0
ASV_002070	0	0	0	0	0	0	0	0	0	82	0	0	0	0	0	0	0	0	0	0	0	0	0	Bacteria; Bacteroidetes; Bacteroidia; Bacteroidales; Bacteroidaceae; Bacteroides; Prevotella heparinolytica~KP334251.1.1202~99.544~0.0
ASV_002075	0	0	0	0	2	2	3	0	2	0	0	0	0	0	0	0	0	0	0	0	2	2	0	Bacteria; Bacteroidetes; Bacteroidia; Bacteroidales; Prevotellaceae; Prevotellaceae UCG-004; uncultured bacterium~EU472506.1.1399~98.405~0.0
ASV_002090	0	0	0	0	3	4	3	1	1	0	0	0	0	0	0	1	0	0	0	0	0	0	0	Bacteria; Firmicutes; Clostridia; Clostridiales; Ruminococcaceae; Ruminococcaceae UCG-014; uncultured bacterium~HQ716505.1.1412~98.810~0.0
ASV_002098	0	1	0	0	3	3	2	1	9	0	0	0	0	0	0	0	0	0	1	1	0	0	0	Bacteria; Actinobacteria; Coriobacteriia; Coriobacteriales; Eggerthellaceae; Enterorhabdus; uncultured bacterium~EU509994.1.1316~93.810~5.18e-178
ASV_002111	0	0	0	1	16	10	15	26	15	0	0	0	1	0	0	0	0	0	11	46	9	7	7	Bacteria; Actinobacteria; Coriobacteriia; Coriobacteriales; Eggerthellaceae; Enterorhabdus; uncultured bacterium~EU511816.1.1341~93.587~2.41e-176
ASV_002113	7	1	0	0	0	1	0	1	10	3	1	0	0	2	0	0	0	0	1	1	0	0	1	Bacteria; Firmicutes; Bacilli; Bacillales; Family XII; Exiguobacterium; uncultured prokaryote~KP409868.1.1264~99.550~0.0
ASV_002117	0	0	1	4	0	0	0	0	0	0	0	0	0	0	0	0	0	0	0	0	0	0	0	Bacteria; Firmicutes; Clostridia; Clostridiales; Clostridiaceae 1; Clostridium sensu stricto 1; uncultured Clostridium sp.~JF733434.1.1477~98.091~0.0
ASV_002129	1	0	0	0	0	0	0	0	0	0	0	0	5	4	3	7	4	0	0	0	0	0	0	Bacteria; Firmicutes; Clostridia; Clostridiales; Ruminococcaceae; Ruminococcaceae UCG-005; uncultured bacterium~EU469948.1.1401~99.526~0.0
ASV_002149	0	0	0	0	0	0	0	0	0	39	1	0	0	0	0	0	0	0	0	0	0	0	0	Bacteria; Actinobacteria; Actinobacteria; Corynebacteriales; Corynebacteriaceae; Corynebacterium; Corynebacterium diphtheriae~MSBS01000096.367.1896~97.412~0.0
ASV_002165	0	0	0	0	3	4	5	2	0	0	0	0	0	0	0	0	0	0	3	0	0	1	0	Bacteria; Tenericutes; Mollicutes; Mollicutes RF39; uncultured bacterium~HM124277.1.1529~96.847~0.0
ASV_002182	0	1	0	3	0	0	0	0	0	0	0	0	0	0	0	0	0	0	0	0	0	0	0	Bacteria; Firmicutes; Clostridia; Clostridiales; Lachnospiraceae; Cellulosilyticum; Cellulosilyticum sp.~KX553978.1.1490~95.487~0.0
ASV_002208	12	0	0	0	0	0	0	0	0	26	0	0	0	0	0	0	0	0	0	0	0	0	0	Bacteria; Firmicutes; Negativicutes; Selenomonadales; Veillonellaceae; uncultured; Selenomonas sp. oral clone JI021~AY349409.1.1549~96.171~0.0
ASV_002231	0	0	0	0	0	0	0	0	0	1	0	0	2	16	2	5	3	0	0	0	0	0	0	Bacteria; Tenericutes; Mollicutes; Mollicutes RF39; uncultured bacterium~EU773150.1.1310~98.874~0.0
ASV_002241	1	2	0	0	0	0	0	0	0	60	1	0	0	0	0	0	0	0	0	0	0	0	0	Bacteria; Actinobacteria; Actinobacteria; Actinomycetales; Actinomycetaceae; Actinomyces; Actinomyces oris~MSKI01000141.223.1789~99.544~0.0
ASV_002242	0	0	0	0	0	0	0	0	0	2	2	0	1	15	0	0	0	0	4	1	0	1	3	Bacteria; Firmicutes; Clostridia; Clostridiales; Lachnospiraceae; Lachnospiraceae UCG-008; uncultured bacterium~GQ138402.1.1383~98.091~0.0
ASV_002248	0	0	0	0	4	6	4	0	1	0	0	0	0	0	0	0	0	0	0	0	0	0	0	Bacteria; Tenericutes; Mollicutes; Mollicutes RF39; uncultured bacterium~EF445272.1.1528~95.045~0.0
ASV_002256	0	0	0	0	2	5	1	4	1	0	0	0	0	0	0	0	0	0	0	0	0	0	0	Bacteria; Firmicutes; Clostridia; Clostridiales; Clostridiales vadinBB60 group; uncultured bacterium~AY994043.1.1620~95.024~0.0
ASV_002276	0	0	0	0	2	2	1	3	1	0	0	0	0	0	0	0	0	0	0	0	0	0	0	Bacteria; Firmicutes; Clostridia; Clostridiales; Lachnospiraceae; [Eubacterium] ruminantium group; uncultured rumen bacterium~AB185765.1.1518~98.329~0.0
ASV_002286	3	3	2	0	0	0	0	0	0	0	0	0	3	20	7	7	6	0	0	0	0	0	0	Bacteria; Firmicutes; Clostridia; Clostridiales; Lachnospiraceae; Anaerostipes; uncultured bacterium~FJ683958.1.1440~99.523~0.0
ASV_002292	1	9	2	0	0	0	0	0	0	4	1	1	0	0	0	0	0	0	0	0	0	0	0	Bacteria; Proteobacteria; Alphaproteobacteria; Rhizobiales; Rhizobiaceae; Mesorhizobium; Mesorhizobium sp. LUK~DQ839129.1.1361~99.523~0.0
ASV_002307	1	0	0	0	0	1	0	1	2	0	0	0	0	0	0	0	0	0	0	0	0	0	0	Bacteria; Firmicutes; Clostridia; Clostridiales; Ruminococcaceae; Ruminococcus 1; metagenome~FPLM01003897.10.1495~97.852~0.0
ASV_002331	3	0	0	0	0	0	0	0	0	49	1	0	0	0	0	0	0	0	0	0	0	0	0	Bacteria; Firmicutes; Bacilli; Bacillales; Family XI; Gemella; uncultured bacterium~JF241548.1.1377~97.072~0.0
ASV_002332	4	0	0	0	0	0	0	0	0	52	0	0	0	0	0	0	0	0	0	0	0	0	0	Bacteria; Proteobacteria; Gammaproteobacteria; Pseudomonadales; Moraxellaceae; Acinetobacter; uncultured bacterium~HQ634743.1.1529~95.526~0.0
ASV_002336	41	2	2	0	0	0	0	0	0	29	0	0	0	0	0	0	0	0	0	0	0	0	3	Bacteria; Actinobacteria; Actinobacteria; Micrococcales; Microbacteriaceae; Curtobacterium; Curtobacterium flaccumfaciens UCD-AKU~APJN01000083.3829.5365~99.528~0.0
ASV_002338	0	0	0	0	0	0	2	0	4	0	0	0	0	1	0	0	2	0	0	0	0	1	0	Bacteria; Firmicutes; Clostridia; Clostridiales; Lachnospiraceae; Marvinbryantia; uncultured bacterium~EF401648.1.1489~98.091~0.0
ASV_002344	24	5	2	0	0	0	0	0	1	25	1	0	0	0	0	0	0	0	0	1	0	0	1	Bacteria; Proteobacteria; Alphaproteobacteria; Rhizobiales; Beijerinckiaceae; Methylobacterium; uncultured bacterium~LT595763.1.1447~99.523~0.0
ASV_002358	0	0	0	0	0	0	0	0	0	5	1	0	9	37	0	5	0	0	3	2	2	3	0	Bacteria; Firmicutes; Clostridia; Clostridiales; Lachnospiraceae; Lachnospiraceae ND3007 group; bacterium YE257~FJ966227.1.1490~98.333~0.0
ASV_002361	0	0	0	0	0	0	2	1	1	0	1	0	10	34	3	4	1	0	3	3	4	1	0	Bacteria; Firmicutes; Clostridia; Clostridiales; Ruminococcaceae; Faecalibacterium; uncultured bacterium~GQ867525.1.1473~97.613~0.0
ASV_002369	1	0	0	0	0	0	0	0	0	0	0	0	1	20	7	10	2	0	0	0	0	0	0	Bacteria; Actinobacteria; Coriobacteriia; Coriobacteriales; Eggerthellaceae; Adlercreutzia; uncultured bacterium~FJ371754.1.1337~99.522~0.0
ASV_002373	0	0	0	0	0	0	0	0	0	33	0	0	0	0	0	0	0	0	0	0	0	0	0	Bacteria; Firmicutes; Negativicutes; Selenomonadales; Veillonellaceae; Megasphaera; human gut metagenome~BAAV01000891.1130.2673~99.550~0.0
ASV_002389	0	0	0	0	1	2	2	0	3	0	0	0	0	0	0	0	0	0	0	0	0	0	0	Bacteria; Firmicutes; Clostridia; Clostridiales; Ruminococcaceae; Ruminococcaceae UCG-010; uncultured bacterium~JQ187010.1.1358~96.209~0.0
ASV_002400	0	0	0	0	0	2	1	1	4	1	2	0	0	1	1	0	0	0	0	0	1	20	38	Bacteria; Firmicutes; Clostridia; Clostridiales; Lachnospiraceae; Epulopiscium; uncultured bacterium~KC669122.1.1486~95.972~0.0
ASV_002418	0	0	0	0	0	0	0	0	0	0	1	0	11	4	2	1	3	0	0	0	0	0	0	Bacteria; Firmicutes; Clostridia; Clostridiales; Ruminococcaceae; Ruminococcaceae UCG-013; uncultured bacterium~FJ951870.1.1494~96.659~0.0
ASV_002422	4	2	3	0	0	0	0	0	0	10	2	0	0	0	0	0	0	0	0	0	0	0	0	Bacteria; Proteobacteria; Alphaproteobacteria; Rhizobiales; Xanthobacteraceae; Bradyrhizobium; uncultured bacterium~FJ712603.1.1447~99.523~0.0
ASV_002429	1	1	0	0	0	0	0	0	0	0	0	0	1	0	2	9	6	0	0	0	0	0	0	Bacteria; Firmicutes; Clostridia; Clostridiales; Ruminococcaceae; [Eubacterium] coprostanoligenes group; uncultured bacterium~JQ190680.1.1367~99.052~0.0
ASV_002442	0	0	0	3	0	0	0	0	0	0	0	0	0	0	0	0	0	0	0	0	0	0	0	Bacteria; Firmicutes; Clostridia; Clostridiales; Lachnospiraceae; Cellulosilyticum; uncultured bacterium~JF920368.1.1360~99.542~0.0
ASV_002447	0	1	19	0	0	0	0	0	0	0	0	0	0	0	0	0	0	0	0	0	0	0	0	Bacteria; Proteobacteria; Gammaproteobacteria; Alteromonadales; Shewanellaceae; Shewanella; uncultured bacterium~JF234124.1.1364~99.550~0.0
ASV_002466	2	0	0	0	0	0	0	0	0	0	0	0	1	5	2	5	2	0	0	0	0	0	0	Bacteria; Firmicutes; Clostridia; Clostridiales; Lachnospiraceae; Fusicatenibacter; uncultured bacterium~JF116652.1.1353~99.761~0.0
ASV_002493	0	0	0	0	0	0	0	0	0	0	0	0	4	12	5	2	3	0	1	0	0	0	0	Bacteria; Firmicutes; Clostridia; Clostridiales; Lachnospiraceae; Lachnospiraceae NK4A136 group; uncultured bacterium~AF371584.1.1464~97.381~0.0
ASV_002505	0	0	0	0	0	0	0	0	0	0	1	0	23	12	3	10	1	0	0	1	0	2	2	Bacteria; Firmicutes; Clostridia; Clostridiales; Ruminococcaceae; Ruminococcaceae UCG-014; uncultured bacterium~FJ366113.1.1378~99.761~0.0
ASV_002512	0	0	0	0	0	0	0	0	0	38	0	0	0	0	0	0	0	0	0	0	0	0	0	Bacteria; Bacteroidetes; Bacteroidia; Bacteroidales; Bacteroidaceae; Bacteroides; Bacteroides pyogenes JCM 6292~BAIQ01000070.187.1722~99.545~0.0
ASV_002522	0	0	0	0	0	0	1	1	0	0	0	0	0	0	0	0	0	0	0	0	0	0	0	Bacteria; Tenericutes; Mollicutes; Mollicutes RF39; uncultured Firmicutes bacterium~FJ440078.1.1487~98.874~0.0
ASV_002524	0	0	0	0	0	0	0	0	0	36	0	0	0	0	0	0	0	0	0	0	0	0	0	Bacteria; Proteobacteria; Gammaproteobacteria; Xanthomonadales; Xanthomonadaceae; Stenotrophomonas; uncultured soil bacterium~FJ184322.1.1511~99.550~0.0
ASV_002526	3	4	0	0	1	5	3	2	0	1	0	0	2	3	0	3	10	0	9	0	6	2	0	Bacteria; Firmicutes; Clostridia; Clostridiales; Ruminococcaceae; uncultured; uncultured bacterium~EU506831.1.1402~98.578~0.0
ASV_002586	31	1	1	1	0	0	0	0	0	0	0	0	0	0	0	0	0	0	0	0	0	0	0	Bacteria; Proteobacteria; Alphaproteobacteria; Acetobacterales; Acetobacteraceae; Endobacter; uncultured bacterium~JF217150.1.1312~98.568~0.0
ASV_002587	30	2	2	1	0	0	0	0	0	12	0	0	0	0	0	0	0	0	0	0	0	0	0	Bacteria; Proteobacteria; Alphaproteobacteria; Rhizobiales; Beijerinckiaceae; 1174-901-12; uncultured bacterium~JF202475.1.1304~99.523~0.0
ASV_002607	5	0	0	0	0	0	0	0	0	2	0	0	11	28	0	6	10	0	0	0	0	0	0	Bacteria; Bacteroidetes; Bacteroidia; Bacteroidales; Prevotellaceae; Prevotellaceae UCG-001; gut metagenome~NFYV01000477.1.1220~99.315~0.0
ASV_002610	6	1	5	3	0	2	1	6	0	73	5	1	4	0	2	0	0	2	0	0	0	0	0	Bacteria; Proteobacteria; Gammaproteobacteria; Pseudomonadales; Pseudomonadaceae; Pseudomonas; uncultured bacterium~LT595782.1.1501~99.550~0.0
ASV_002611	0	0	0	0	1	0	0	0	0	1	0	0	6	2	3	3	2	0	11	3	28	1	6	Bacteria; Firmicutes; Clostridia; Clostridiales; Ruminococcaceae; uncultured; uncultured bacterium~EU509387.1.1401~99.052~0.0
ASV_002630	1	0	0	0	0	0	0	0	0	0	0	0	3	7	2	0	2	0	1	3	8	0	0	Bacteria; Firmicutes; Clostridia; Clostridiales; Ruminococcaceae; Ruminiclostridium; uncultured bacterium~EU459791.1.1405~98.337~0.0
ASV_002634	0	0	0	0	0	0	0	0	0	0	0	0	0	2	0	0	0	0	18	2	2	0	0	Bacteria; Firmicutes; Clostridia; Clostridiales; Lachnospiraceae; Lachnospiraceae ND3007 group; uncultured bacterium~EU776772.1.1373~97.857~0.0
ASV_002643	3	0	0	0	0	0	0	0	0	0	0	0	13	15	2	5	17	0	0	0	0	0	0	Bacteria; Bacteroidetes; Bacteroidia; Bacteroidales; Prevotellaceae; Prevotellaceae UCG-001; uncultured bacterium~EF405107.1.1493~95.672~0.0
ASV_002662	1	0	0	0	0	0	0	0	0	0	2	0	9	22	7	9	3	0	0	0	0	0	0	Bacteria; Actinobacteria; Coriobacteriia; Coriobacteriales; Eggerthellaceae; Enterorhabdus; uncultured bacterium~EU457819.1.1302~98.325~0.0
ASV_002663	1	0	0	0	0	0	0	0	0	0	1	0	2	3	2	1	1	0	0	0	0	0	0	Bacteria; Firmicutes; Clostridia; Clostridiales; Ruminococcaceae; uncultured; uncultured bacterium~KM251066.1.1441~96.429~0.0
ASV_002667	0	0	0	0	0	0	0	0	1	0	0	5	0	2	0	0	0	0	0	0	0	0	0	Bacteria; Firmicutes; Erysipelotrichia; Erysipelotrichales; Erysipelotrichaceae; uncultured; uncultured bacterium~HM124286.1.1489~94.170~0.0
ASV_002680	0	0	0	0	0	0	0	0	0	21	1	0	1	0	1	0	0	0	0	0	0	0	0	Bacteria; Actinobacteria; Actinobacteria; Corynebacteriales; Corynebacteriaceae; Corynebacterium; Corynebacterium uropygiale~KT314238.1.1373~97.917~0.0
